# Supplementary material for: Decoupling the effects of nutrition, age, and behavioral caste on honey bee physiology, immunity, and colony health
Source: Front Physiol. 2023 Mar 13;14:1149840. doi: 10.3389/fphys.2023.1149840 (PMC10040860; doi:10.3389/fphys.2023.1149840)
Supplement: Supplementary file 1 [file Table2.XLSX]

## Sheet: Sheet1
		BEHAVIOR
			YOUNG						OLD
			YR		YU		YN/YF		OR		OU				Overall
			YRN/YRF		YUN/YUF				ORN/ORF		OUN/OUF		ON/OF		N/F
	Physiology activity	Vg	<0.001	U=1285	<0.001	U=1135	<0.001	U=4972	<0.001	U=430	<0.001	U=816	<0.001	U=830	<0.001	U=10395
		mrjp1	<0.001	U=5027	<0.001	U=3591	<0.001	U=1431	<0.001	U=2876	<0.001	U=156	<0.001	U=1010	<0.001	U=5109
		mfe	0.013	U=1968	0.018	U=2063	<0.001	U=10443	0.084	U=1767	0.177	U=635	0.078	U=4460	<0.001	U=28902
		ilp1	0.608	U=1815	0.008	U=1676	0.219	U=6992	0.091	U=1795	0.109	U=655	0.968	U=3925	0.4529	U=21238
		ilp2	<0.001	U=1309	0.001	U=1974	<0.001	U=9138	0.455	U=1579	0.196	U=576	0.021	U=4527	<0.001	U=26327
	Immune genes	dorsal	0.049	U=3466	0.003	U=2633	<0.001	U=12211	0.157	U=1779	<0.001	U=899	<0.001	U=5386	<0.001	U=29588
		pgrp-lc	0.15	U=3319	0.53598	U=2183	0.182061	U=10848	<0.001	U=2313	0.002	U=836	<0.001	U=6288	<0.001	U=32886
		pgrp-sc	0.0358061	U=4681	<0.001	U=3500	<0.001	U=16138	<0.001	U=2988	<0.001	U=1232	<0.001	U=8205	<0.001	U=46932
		def1	<0.001	U=2388	0.27	U=2849	<0.001	U=14543	0.021	U=1616	<0.001	U=856	<0.001	U=6774	<0.001	U=41065
		hym	<0.001	U=4669	<0.001	U=2734	<0.001	U=14428	<0.001	U=2151	<0.001	U=905	<0.001	U=6093	<0.001	U=39363
		abaecin	<0.001	U=4545	<0.001	U=3098	<0.001	U=15220	<0.001	U=2296	<0.001	U=927	<0.001	U=6310	<0.001	U=40632
		eater	<0.001	U=932	<0.001	U=3350	<0.001	U=15756	0.0453499	U=178	<0.001	U=923	<0.001	U=5233	<0.001	U=39499
		ppo	>0.001	U=2082	0.348103	U=2210	<0.001	U=12384	0.00819154	U=2053	<0.001	U=1008	<0.001	U=6109	<0.001	U=35907
		ppo-act	<0.001	U=1474	0.242697	U=2229	<0.001	U=13034	0.01706	U=2008	0.0485197	U=756	<0.001	U=5420	<0.001	U=35086
	Viruses	DWV	<0.001	U=1736	0.778338	U=1682	0.00147171	U=10894	<0.001	U=2043	<0.001	U=827	<0.001	U=5797	<0.001	U=32812
		BQCV	0.94828	U=2551	0.0915918	U=1657	0.143032	U=10050	0.041	U=466	0.0236545	F=5.78	0.00863	U=17484	0.0271491	U=17484
		SBV	0.037	U=185	0.167	U=136	0.363579	U=667	0.434	U=552	0.004	U=75	0.0195236	U=1047	0.110539	U=4897
			NUTRITION
			YOUNG						OLD
			N		F		YR-YU		N		F		OR/OU		Overall
			YRN/YUN		YRF/YUF				ORN/OUN		ORF/OUF				R/U
	Physiology activity	Vg	<0.001	U=1650	<0.001	U=2904	<0.001	U=13539	0.008	U=1689	0.772	U=647	0.0013	U=647	<0.001	U=33933
		mrjp1	0.01	F=6.8	<0.001	U=3114	<0.001	U=11864	0.519	F=0.42	0.463	U=768	0.03	U=4815	<0.001	U=31202
		mfe	0.793	U=2406	0.391	U=1979	0.66742	U=8611	0.031	U=1636	0.006	U=806	0.003	U=4707	0.049	U=25845
		ilp1	0.854	U=2119	0.001	U=1641	0.031	U=7519	0.027	U=941	0.306	U=726	0.222	U=3383	0.203	U=21735
		ilp2	0.178	U=1791	0.01	U=1776	0.0918	U=7812	<0.001	U=699	0.04	U=364	<0.001	U=2077	0.0712216	U=18666
	Immune genes	dorsal	0.00855262	U=2174	0.132799	U=1700	0.00278185	U=7763	0.0483951	U=1085	0.0205147	U=862	0.434034	U=3775	<0.001	U=21252
		pgrp-lc	0.145287	U=3367	0.459309	U=2180	0.144171	U=10947	0.0884314	U=1144	0.0306446	U=475	<0.001	U=2850	0.257901	U=25515
		pgrp-sc	0.307764	U=3693	<0.001	U=3225	0.00705239	U=14853	0.587637	U=2012	0.00150571	U=1130	0.549878	U=5565	0.0104952	U=38930
		def1	0.362	U=2821	0.092	U=2385	0.0278	U=10156	0.002	U=930	0.387	U=900	0.0142	U=3537	<0.001	U=25368
		hym	<0.001	U=3895	0.37182	U=2188	0.0150454	U=11586	0.539418	U=1290	0.303913	U=532	0.0149703	U=3097	0.85172	U=26735
		abaecin	0.00272127	U=2015	0.437054	U=1956	0.298056	U=10557	0.640196	U=1313	0.140521	U=767	0.364602	U=3672	0.972816	U=26573
		eater	0.0585476	U=3024	0.904097	U=2192	0.699292	U=8464	0.164873	U=1557	<0.001	U=1019	0.00343599	U=4890	0.095	U=26644
		ppo	0.7703	U=3006	0.038	U=1624	0.110596	U=8898	0.134	U=1177	0.009	U=890	0.59848	U=3881	0.161418	U=24900
		ppo-act	0.0143329	U=2161	0.0841842	U=1676	0.87171	U=9619	0.185612	U=1231	0.603303	U=600	0.0558826	U=3439	0.454224	U=25555
	Viruses	DWV	<0.001	U=3362	0.87107	U=1971	0.00605409	U=10455	0.351113	U=1201	0.143889	U=409	0.00372508	U=2707	0.673937	U=24293
		BQCV	<0.001	U=2012	0.105515	U=1215	<0.001	U=4159	0.0518361	F=4.052	0.487131	U=174	0.129097	U=544	<0.001	U=7680
		SBV	0.109007	U=219	0.0347988	U=147	0.980412	U=765	0.0619696	U=189	0.373043	U=147	0.741656	U=1228	0.645083	U=3882
			AGE
			POLLEN RESTRICTED						POLLEN UNRESTRICTED
			RN		RF		YR/OR		UN		UF		YU/OU		Overall
			YRN/ORN		YPRF/ORF				YUN/OUN		YRF/ORF				Y/O
	Physiology activity	Vg	>0.001	U=3165	0.003	U=2574	<0.001	U=10957	<0.001	U=2624	0.66	U=625	>0.001	U=6090	<0.001	U=32565
		mrjp1	<0.001	F=29.73	<0.001	U=3073	<0.001	U=11063	<0.001	F=14.26	0.584	U=737	>0.001	U=5823	<0.001	U=32463
		mfe	0.558	U=1874	0.003	U=1332	0.011	U=6386	0.551	U=1643	0.633	U=524	0.993	U=3999	0.07	U=20783
		ilp1	0.005	U=1251	<0.001	U=1012	<0.001	U=4510	<0.001	U=907	<0.001	U=177	>0.001	U=1882	<0.001	U=12205
		ilp2	<0.001	U=2573	0.001	U=2288	<0.001	U=9705	0.61	U=1518	0.064	U=304	0.102	U=3193	0.003	U=24285
	Immune genes	dorsal	<0.001	U=3151	<0.001	U=2904	<0.001	U=12037	<0.001	U=2698	<0.001	U=1129	>0.001	U=7035	<0.001	U=38062
		pgrp-lc	<0.001	U=3108	<0.001	U=3348	<0.001	U=12825	0.391615	U=1991	0.0610786	U=821	0.0692248	U=5403	<0.001	U=35392
		pgrp-sc	0.956592	U=3044	0.06	U=3044	0.283728	U=12491	0.402533	U=2312	0.732	U=618	0.317	U=5287	0.962782	U=34001
		def1	0.00481889	U=3175	0.022	U=3505	<0.001	U=13313	0.95185	U=1766	0.00350338	U=1112	0.0765559	U=5713	<0.001	U=37505
		hym	0.107759	U=2671	0.029	U=2440	0.005	U=10322	0.037341	U=1386	0.779962	U=649	0.0621217	U=3818	0.178897	U=27654
		abaecin	0.00409577	U=2853	0.105	U=2313	0.000961807	U=10376	0.471069	U=1899	0.00417879	U=956	0.137841	U=5284	<0.001	U=30791
		eater	0.412812	U=2186	<0.001	U=1051	0.0177184	U=6604	0.39357	U=1861	0.333515	U=777	0.628679	U=4798	0.0953622	U=22546
		ppo	0.301104	U=2036	0.035	U=1650	0.0287279	U=7387	0.003	U=1245	0.0107274	U=868	0.29743	U=4232	0.0321777	U=23197
		ppo-act	0.366466	U=2011	<0.001	U=1242	0.00134761	U=6610	<0.001	U=982	0.0766237	U=475	>0.001	U=2835	<0.001	U=18474
	Viruses	DWV	0.06756	U=1731	0.088	U=1558	0.0209084	U=6694	<0.001	U=360	0.0149153	U=339	>0.001	U=1362	<0.001	U=14831
		BQCV	0.165251	U=556	0.628	U=879	0.540486	U=2854	0.813286	U=283	0.186885	U=440	0.279216	U=1518	0.454227	U=8987
		SBV	0.706537	U=379	0.006	U=254	0.015812	U=1258	0.813097	U=216	0.160924	U=57	0.117756	U=462	0.00338514	U=3239
