# Supplementary material for: Decoupling the effects of nutrition, age, and behavioral caste on honey bee physiology, immunity, and colony health
Source: Front Physiol. 2023 Mar 13;14:1149840. doi: 10.3389/fphys.2023.1149840 (PMC10040860; doi:10.3389/fphys.2023.1149840)
Supplement: Supplementary file 3 [file Table3.XLSX]

## Sheet: Sheet1
				A1				A2
	Upregulation times		Rank	target	ARV			target	ARV	target	ARV	target	ratio
			1	DWV	1552.55			DWV	1227.46	DWV	1953.16	mrjp1	4.55376
	>4X		2	mrjp1	168.131			mrjp1	265.969	mrjp1	58.4064	Vg	3.44936
	>2X		3	abaecin	11.7			abaecin	8.09173	abaecin	16.0657	ilp1	0.922121
	>1.5X		4	def1	4.263			def1	3.69873	def1	5.48368	dorsal	0.786557
	>1.25X		5	hym	1.955			hym	1.30144	hym	2.75962	ilp2	0.717517
			6	dorsal	0.467			dorsal	0.416514	dorsal	0.529541	mfe	0.70474
			7	Vg	0.24			Vg	0.354161	ppo	0.159709	ppo	0.681913
			8	ppo	0.132			ppo	0.108907	Vg	0.102674	def1	0.674498
			9	pgrpLs	0.056			pgrpLs	0.0434151	ppo-act	0.0718845	BQCV	0.634402
			10	ppo-act	0.055			ppo-act	0.0418164	pgrpLs	0.0686706	pgrpLs	0.632223
			11	ilp2	0.032			ilp2	0.027263	ilp2	0.0379962	DWV	0.628447
			12	BQCV	0.026			eater	0.0200243	eater	0.0337847	eater	0.592703
			13	eater	0.026			BQCV	0.0197917	BQCV	0.0311974	ppo-act	0.581717
			14	ilp1	0.014			ilp1	0.0134811	ilp1	0.0146196	abaecin	0.503665
			15	mfe	0.01			mfe	0.00829308	mfe	0.0117676	hym	0.4716
			16	SBV	0.002			SBV	0.00082449	SBV	0.00234556	SBV	0.351512
				TOTAL				N		F		N/F
	B1							B2
	target	ARV	target	ARV	target	ratio		target	ARV	target	ARV	target	ratio
	DWV	1950.96	DWV	944.678	BQCV	2.10942		DWV	1658.19	DWV	1477.2	Vg	1.83291
	mrjp1	132.316	mrjp1	220.208	DWV	2.06521		mrjp1	103.435	mrjp1	143.121	mfe	1.72143
	abaecin	10.4038	abaecin	13.6182	ilp1	1.90865		abaecin	11.934	abaecin	11.4739	ilp1	1.38271
	def1	3.64512	def1	5.21935	mfe	1.82921		def1	4.33515	def1	4.20601	BQCV	1.17103
	hym	1.77413	hym	2.24433	ppo-act	1.60511		hym	1.87559	hym	2.01269	DWV	1.12252
	dorsal	0.364057	dorsal	0.625295	ppo	1.22798		dorsal	0.395612	dorsal	0.52151	eater	1.11958
	Vg	0.158556	Vg	0.367904	eater	1.15379		Vg	0.321741	Vg	0.175536	ilp2	1.04594
	ppo	0.14194	ppo	0.115589	ilp2	0.944377		ppo	0.124739	ppo	0.136651	abaecin	1.0401
	ppo-act	0.0650212	PgrpLs	0.0619451	PgrpLs	0.804684		ppo-act	0.0540114	pgrspLs	0.0562625	def1	1.0307
	PgrpLs	0.0498462	ppo-act	0.0405089	hym	0.790497		pgrspLs	0.0525621	ppo-act	0.0561672	pgrspLs	0.959988
	ilp2	0.0311382	ilp2	0.0329722	abaecin	0.763959		ilp2	0.0327383	ilp2	0.0313004	ppo-act	0.935814
	BQCV	0.0297752	eater	0.0240889	def1	0.698387		BQCV	0.0281032	eater	0.0251016	hym	0.931885
	eater	0.0277935	BQCV	0.0141154	mrjp1	0.600866		eater	0.027905	BQCV	0.0238294	ppo	0.912835
	ilp1	0.0176775	ilp1	0.00926177	dorsal	0.582217		ilp1	0.0166212	ilp1	0.0120207	dorsal	0.75859
	mfe	0.0120913	mfe	0.00661009	Vg	0.430972		mfe	0.0130142	mfe	0.00756008	mrjp1	0.722711
	SBV	0.000745	SBV	0.00215093	SBV	0.346362		SBV	0.0008	SBV	0.00198908	SBV	0.402197
	Y		O		Y/O			U		R		U/R
	C1							C2
	target	ARV	target	ARV	target	ratio		target	ARV	target	ARV	target	ratio
	DWV	1663.89	DWV	575.897	DWV	2.88921		DWV	2348.55	DWV	1245.12	ilp1	2.29114
	mrjp1	223.476	mrjp1	323.412	BQCV	2.536		mrjp1	42.2515	mrjp1	97.3062	mfe	2.15788
	abaecin	6.94166	abaecin	9.61367	ilp1	1.6942		abaecin	14.3783	abaecin	20.2489	BQCV	2.15428
	def1	2.6515	def1	4.05013	SBV	1.53036		def1	4.89004	def1	7.14947	DWV	1.88621
	hym	1.14033	hym	1.45578	mfe	1.45641		hym	2.52106	hym	3.28481	ppo-act	1.70451
	dorsal	0.31497	Vg	0.579756	ppo-act	1.38084		dorsal	0.406174	dorsal	0.749208	ilp2	1.24769
	Vg	0.208153	dorsal	0.554586	ppo	1.28691		ppo	0.165063	ppo	0.155604	eater	1.18436
	ppo	0.119496	ppo	0.0928555	eater	0.927767		Vg	0.104725	Vg	0.10526	ppo	1.06079
	ppo-act	0.0471704	PgrpLs	0.0472417	PgrpLs	0.844012		ppo-act	0.0846854	PgrpLs	0.0740526	Vg	0.994921
	PgrpLs	0.0398725	ppo-act	0.0341606	ilp2	0.794264		PgrpLs	0.0640156	ppo-act	0.0496832	PgrpLs	0.86446
	ilp2	0.0241203	ilp2	0.0303681	hym	0.783316		ilp2	0.041955	ilp2	0.0336261	hym	0.767491
	BQCV	0.0231698	eater	0.0209583	abaecin	0.722062		BQCV	0.0383434	eater	0.0312404	abaecin	0.71008
	eater	0.0194444	ilp1	0.00971978	mrjp1	0.690996		eater	0.037	BQCV	0.0177988	def1	0.683973
	ilp1	0.0164673	BQCV	0.00913636	def1	0.654671		ilp1	0.0204214	ilp1	0.00891321	dorsal	0.542137
	mfe	0.00968797	mfe	0.00665197	dorsal	0.567937		mfe	0.0163134	mfe	0.0075599	mrjp1	0.434212
	SBV	0.00113077	SBV	0.000738889	Vg	0.359035		SBV	0.000528283	SBV	0.00285645	SBV	0.184944
	Y- N		O-N		Y-N/O-N			Y-F		O-F		Y-F/O-F
	D1							D2
	target	ARV	target	ARV	target	ratio		target	ARV	target	ARV	target	ratio
	DWV	1363.24	DWV	1112.25	Vg	1.71774		DWV	2117	DWV	1859.54	mfe	2.60369
	mrjp1	282.621	mrjp1	250.648	DWV	1.22567		mrjp1	85.2449	mrjp1	42.0611	mrjp1	2.02669
	abaecin	8.53213	abaecin	7.69077	mfe	1.1677		abaecin	16.9953	abaecin	15.4655	ilp1	1.77793
	def1	2.95136	def1	3.54364	ilp1	1.15271		def1	6.47062	def1	4.87344	BQCV	1.71206
	hym	1.25578	hym	1.34036	mrjp1	1.12756		hym	2.83414	dorsal	3.3166	Vg	1.45782
	Vg	0.451014	dorsal	0.48757	abaecin	1.1094		dorsal	0.484722	hym	2.7166	ilp2	1.41895
	dorsal	0.339104	Vg	0.262563	eater	1.09938		ppo	0.159267	ppo	0.159966	def1	1.32773
	ppo	0.103299	ppo	0.114021	ppo-act	1.08457		Vg	0.127033	Vg	0.0871385	eater	1.2233
	ppo-act	0.0435814	pgrpLs	0.0466929	hym	0.9369		pgrpLs	0.0728606	ppo-act	0.0725174	DWV	1.13845
	pgrpLs	0.0397937	ppo-act	0.0401831	ppo	0.905968		ppoact	0.0708077	pgrpLs	0.0661946	pgrpLs	1.1007
	ilp2	0.0249145	ilp2	0.0294636	pgrpLs	0.852242		ilp2	0.04702	ilp2	0.0331373	abaecin	1.09892
	eater	0.0210084	BQCV	0.0233291	ilp2	0.845602		BQCV	0.041541	eater	0.0310937	hym	1.04327
	BQCV	0.0154923	eater	0.0191094	def1	0.832862		eater	0.038037	BQCV	0.0242637	ppo	0.995628
	ilp1	0.0144821	ilp1	0.0125635	dorsal	0.695498		ilp1	0.0203562	ilp1	0.0114494	ppo-act	0.976424
	mfe	0.00897517	mfe	0.00768618	BQCV	0.664076		mfe	0.0193532	mfe	0.00743297	SBV	0.441599
	SBV	0.000490244	SBV	0.00106491	SBV	0.460361		SBV	0.00125357	SBV	0.00283871	dorsal	0.14615
	N-U		N-R		N-U/N-R			F-U		F-R		F-U/F-R
	E1							E2
	target	ARV	target	ARV	target	ratio		target	ARV	target	ARV	target	ratio
	DWV	2327.79	DWV	1684.65	mfe	1.91505		DWV	583.565	DWV	1179.74	Vg	2.0578
	mrjp1	161.635	mrjp1	104.093	Vg	1.78202		mrjp1	256.903	mrjp1	197.355	mfe	1.37016
	abaecin	11.4517	abaecin	9.86828	ilp2	1.63056		abaecin	13.5491	abaecin	13.6607	eater	1.33522
	def1	4.2022	def1	3.33934	mrjp1	1.55279		def1	5.02282	def1	5.34283	mrjp1	1.30173
	hym	1.98827	hym	1.67313	ilp1	1.5445		hym	1.83956	hym	2.4637	ppo	1.02006
	dorsal	0.289322	dorsal	0.431821	DWV	1.38177		dorsal	0.595331	dorsal	0.644557	ilp1	1.016
	Vg	0.200414	ppo	0.152474	PgrpLs	1.35935		Vg	0.535538	Vg	0.260248	abaecin	0.991834
	ppo	0.132085	Vg	0.112464	def1	1.25839		ppo	0.116994	ppo	0.114693	def1	0.940104
	ppo-act	0.065434	ppo-act	0.0664218	BQCV	1.20023		pgrpLs	0.0448913	pgrpLs	0.0725302	dorsal	0.923627
	PgrpLs	0.0598556	PgrpLs	0.0440325	hym	1.18835		ppo-act	0.0382825	ppo-act	0.0419473	BQCV	0.913896
	ilp2	0.040957	BQCV	0.0279577	abaecin	1.16046		eater	0.0283611	ilp2	0.0384596	ppo-act	0.912634
	BQCV	0.0335556	eater	0.0276813	eater	1.03908		ilp2	0.0242569	eater	0.0212407	hym	0.746666
	eater	0.0287632	ilp2	0.0251183	ppo-act	0.985128		BQCV	0.0132963	BQCV	0.014549	ilp2	0.63071
	ilp1	0.0223913	ilp1	0.0144974	SBV	0.94383		ilp1	0.00935228	ilp1	0.00920499	pgrpLs	0.618932
	mfe	0.0170816	mfe	0.00891969	ppo	0.866276		mfe	0.00792038	mfe	0.00578063	DWV	0.494654
	SBV	0.000805556	SBV	0.000853497	dorsal	0.670004		SBV	0.00103243	SBV	0.0027338	SBV	0.377654
	Y-U		Y-R		Y-U/Y-R			O-U		O-R		O-U/O-R
	F1							F2
	target	ARV	target	ARV	target	ratio		target	ARV	target	ARV	target	ratio
	DWV	691	DWV	1316	Vg	5.43666		DWV	1625.81	DWV	2309.41	mrjp1	5.89218
	mrjp1	323	mrjp1	91.4	mrjp1	3.53392		mrjp1	223.29	mrjp1	37.8959	Vg	2.05812
	abaecin	9.7194	abaecin	18.9	mfe	0.927536		abaecin	6.94148	abaecin	14.3682	SBV	1.8318
	def1	4.1271	def1	6.7	ilp2	0.848066		def1	2.65349	def1	4.77842	ilp1	0.859751
	hym	1.5441	hym	3.19	dorsal	0.793089		hym	1.13869	hym	2.51193	dorsal	0.751054
	Vg	0.5665	dorsal	0.709	eater	0.742049		dorsal	0.315802	dorsal	0.420478	ppo	0.711167
	dorsal	0.5623	ppo	0.1456	ppo-act	0.718427		Vg	0.208774	ppo	0.168097	DWV	0.703993
	ppo	0.0937	Vg	0.1042	ppo	0.643544		ppo	0.119545	Vg	0.101439	mfe	0.662257
	PgrpLs	0.0484	PgrpLs	0.0799	def1	0.615985		ppo-act	0.0469661	ppo-act	0.0858541	pgrspLs	0.648844
	ppo-act	0.0347	ppo-act	0.0483	PgrpLs	0.605757		pgrspLs	0.0399826	pgrspLs	0.0616214	BQCV	0.642251
	ilp2	0.0307	ilp1	0.0408	BQCV	0.553073		ilp2	0.0244399	ilp2	0.0392138	ilp2	0.623247
	eater	0.021	ilp2	0.0362	DWV	0.525076		BQCV	0.0231963	eater	0.0369248	def1	0.555306
	BQCV	0.0099	eater	0.0283	abaecin	0.514254		eater	0.0193007	BQCV	0.0361171	ppo-act	0.547045
	ilp1	0.0096	BQCV	0.0179	hym	0.484044		ilp1	0.0165082	ilp1	0.0192011	eater	0.522703
	mfe	0.0064	mfe	0.0069	ilp1	0.235294		mfe	0.00974109	mfe	0.0147089	abaecin	0.483113
	SBV	0.0007	SBV	0.0033	SBV	0.212121		SBV	0.000904082	SBV	0.000493548	hym	0.453315
	O-N		O-F		O-N/O-F			Y-N		Y-F		Y-N/Y-F
	G1							G2
	target	ARV	target	ARV	target	ratio		target	ARV	target	ARV	target	ratio
	DWV	2108.18	DWV	1219.59	Vg	1.76972		DWV	2547.4	DWV	2149.7	mrjp1	7.19591
	mrjp1	249.077	mrjp1	197.876	DWV	1.7286		mrjp1	74.1926	abaecin	14.2922	mfe	2.85502
	abaecin	8.439	abaecin	5.44432	hym	1.59265		abaecin	14.4644	mrjp1	10.3104	ilp2	1.99722
	def1	2.733	def1	2.57	abaecin	1.55005		def1	5.6714	def1	4.10868	ilp1	1.90484
	hym	1.401	hym	0.879667	mrjp1	1.25875		hym	2.57553	hym	2.4666	BQCV	1.88559
	Vg	0.266	dorsal	0.37294	ppo-act	1.22813		dorsal	0.321644	dorsal	0.490703	Vg	1.80679
	dorsal	0.257	Vg	0.150306	ilp1	1.20526		ppo	0.14917	ppo	0.180956	PgrpLs	1.59593
	ppo	0.115	ppo	0.123993	ilp2	1.16903		Vg	0.134828	ppo-act	0.0905029	def1	1.38035
	ppo-act	0.052	ppo-act	0.0423407	mfe	1.06656		ppo-act	0.0788679	Vg	0.0746228	SBV	1.37188
	pgrpLs	0.041	PgrpLs	0.0387451	def1	1.06342		PgrpLs	0.0787111	PgrpLs	0.04932	DWV	1.185
	ilp2	0.026	BQCV	0.0293396	eater	1.05882		ilp2	0.055914	eater	0.0364737	hym	1.04416
	eater	0.02	ilp2	0.0222406	PgrpLs	1.0582		BQCV	0.0501111	ilp2	0.027996	eater	1.02886
	ilp1	0.018	eater	0.0188889	ppo	0.927475		eater	0.0375263	BQCV	0.0265758	abaecin	1.01205
	BQCV	0.017	ilp1	0.0149346	SBV	0.792683		ilp1	0.0267825	ilp1	0.0140602	ppo-act	0.871441
	mfe	0.01	mfe	0.00937594	dorsal	0.689118		mfe	0.0241633	mfe	0.00846344	ppo	0.824341
	SBV	0.001	SBV	0.00126154	BQCV	0.579421		SBV	0.000611111	SBV	0.000445455	dorsal	0.655477
	Y-U-N		Y-R-N		Y-U-N/Y-R-N			Y-U-F		Y-R-F		Y-U-F/Y-R-F
	H1							H2
	target	ARV	target	ARV	target	ratio		target	ARV	target	ARV	target	ratio
	mrjp1	331.154	DWV	966.564	Vg	1.80075		DWV	1071.73	DWV	1418.5	eater	1.7
	DWV	185.229	mrjp1	315.671	mfe	1.21732		mrjp1	111.494	mrjp1	83.1181	mfe	1.5
	abaecin	8.68134	abaecin	10.546	eater	1.20614		abaecin	23.4963	abaecin	17.0014	def1	1.42
	def1	3.31426	def1	4.786	mrjp1	1.04905		def1	8.36875	def1	5.93018	ppo	1.4
	hym	0.990553	hym	1.921	ilp1	0.943956		hym	3.50221	hym	3.06742	abaecin	1.38
	Vg	0.745512	dorsal	0.642	ppo-act	0.846519		dorsal	0.851646	dorsal	0.646771	mrjp1	1.34
	dorsal	0.467173	Vg	0.414	ppo	0.838722		ppo	0.18156	ppo	0.129647	dorsal	1.32
	ppo	0.0847109	ppo	0.101	abaecin	0.823188		Vg	0.106462	Vg	0.104058	hym	1.13
	pgrpLs	0.0374834	PgrpLs	0.057	dorsal	0.727684		PgrpLs	0.0597072	PgrpLs	0.0883981	ppo-act	1.11
	ppo-act	0.0313212	ilp2	0.038	def1	0.69249		ppo-act	0.0524951	ppo-act	0.0468714	Vg	1.02
	eater	0.0229167	ppo-act	0.037	BQCV	0.661157		eater	0.03925	ilp2	0.0393457	ilp1	1
	ilp2	0.0227362	eater	0.019	PgrpLs	0.657603		ilp2	0.0279064	eater	0.0232308	BQCV	0.94
	ilp1	0.00943956	BQCV	0.011	ilp2	0.598322		BQCV	0.0174375	BQCV	0.01816	DWV	0.76
	mfe	0.00730395	ilp1	0.01	hym	0.515645		ilp1	0.00917772	ilp1	0.0086487	ilp2	0.72
	BQCV	0.00727273	mfe	0.006	SBV	0.477778		mfe	0.00915326	mfe	0.00596653	PgrpLs	0.68
	SBV	0.000477778	SBV	0.001	DWV	0.191637		SBV	0.00155789	SBV	0.004155	SBV	0.5
	O-U-N		O-R-N		O-U-N/O-R-N			O-U-F		O-R-F		O-U-F/O-R-F
	I1							I2
	target	ARV	target	ARV	target	ratio		target	ARV	target	ARV	target	ratio
	DWV	2108.18	mrjp1	331.154	DWV	11.3815		DWV	1219.59	DWV	966.564	BQCV	2.66724
	mrjp1	249.077	DWV	185.229	BQCV	2.3375		mrjp1	197.876	mrjp1	315.671	mfe	1.56266
	abaecin	8.439	abaecin	8.68134	SBV	2.09302		abaecin	5.44432	abaecin	10.546	ilp1	1.49346
	def1	2.733	def1	3.31426	ilp1	1.90687		def1	2.57	def1	4.786	DWV	1.26178
	hym	1.401	hym	0.990553	ppo-act	1.66022		hym	0.879667	hym	1.921	SBV	1.26154
	Vg	0.266	Vg	0.745512	hym	1.41436		dorsal	0.37294	dorsal	0.642	ppo	1.22765
	dorsal	0.257	dorsal	0.467173	mfe	1.36912		Vg	0.150306	Vg	0.414	ppo-act	1.14434
	ppo	0.115	ppo	0.0847109	ppo	1.35756		ppo	0.123993	ppo	0.101	eater	0.994152
	ppo-act	0.052	pgrpLs	0.0374834	ilp2	1.14355		ppo-act	0.0423407	PgrpLs	0.057	PgrpLs	0.679738
	pgrpLs	0.041	ppo-act	0.0313212	pgrpLs	1.09382		PgrpLs	0.0387451	ilp2	0.038	mrjp1	0.626842
	ilp2	0.026	eater	0.0229167	abaecin	0.972085		BQCV	0.0293396	ppo-act	0.037	ilp2	0.58528
	eater	0.02	ilp2	0.0227362	eater	0.872727		ilp2	0.0222406	eater	0.019	dorsal	0.580904
	ilp1	0.018	ilp1	0.00943956	def1	0.82462		eater	0.0188889	BQCV	0.011	def1	0.536983
	BQCV	0.017	mfe	0.00730395	mrjp1	0.752149		ilp1	0.0149346	ilp1	0.01	abaecin	0.516245
	mfe	0.01	BQCV	0.00727273	dorsal	0.550118		mfe	0.00937594	mfe	0.006	hym	0.457921
	SBV	0.001	SBV	0.000477778	Vg	0.356802		SBV	0.00126154	SBV	0.001	Vg	0.363058
	Y-U-N		O-U-N		Y-U-N/O-U-N			Y-R-N		O-R-N		Y-R-N/O-R-N
	J1							J2
	target	ARV	target	ARV	target	ratio		target	ARV	target	ARV	target	ratio
	DWV	2547.4	DWV	1071.73	ilp1	2.91821		DWV	2149.7	DWV	1418.5	ppo-act	1.93617
	mrjp1	74.1926	mrjp1	111.494	BQCV	2.87376		abaecin	14.2922	mrjp1	83.1181	eater	1.56522
	abaecin	14.4644	abaecin	23.4963	mfe	2.63985		mrjp1	10.3104	abaecin	17.0014	ilp1	1.55556
	def1	5.6714	def1	8.36875	DWV	2.3769		def1	4.10868	def1	5.93018	ppo	1.53846
	hym	2.57553	hym	3.50221	ilp2	2.00362		hym	2.4666	hym	3.06742	DWV	1.51547
	dorsal	0.321644	dorsal	0.851646	ppo-act	1.50239		dorsal	0.490703	dorsal	0.646771	BQCV	1.5
	ppo	0.14917	ppo	0.18156	PgrpLs	1.31829		ppo	0.180956	ppo	0.129647	mfe	1.33333
	Vg	0.134828	Vg	0.106462	Vg	1.26644		ppo-act	0.0905029	Vg	0.104058	abaecin	0.841176
	ppo-act	0.0788679	PgrpLs	0.0597072	eater	0.956084		Vg	0.0746228	PgrpLs	0.0883981	hym	0.806452
	PgrpLs	0.0787111	ppo-act	0.0524951	ppo	0.8216		PgrpLs	0.04932	ppo-act	0.0468714	dorsal	0.772798
	ilp2	0.055914	eater	0.03925	hym	0.735402		eater	0.0364737	ilp2	0.0393457	Vg	0.721154
	BQCV	0.0501111	ilp2	0.0279064	def1	0.677688		ilp2	0.027996	eater	0.0232308	ilp2	0.717949
	eater	0.0375263	BQCV	0.0174375	mrjp1	0.665439		BQCV	0.0265758	BQCV	0.01816	def1	0.694915
	ilp1	0.0267825	ilp1	0.00917772	abaecin	0.615603		ilp1	0.0140602	ilp1	0.0086487	PgrpLs	0.556818
	mfe	0.0241633	mfe	0.00915326	SBV	0.392267		mfe	0.00846344	mfe	0.00596653	SBV	0.25
	SBV	0.000611111	SBV	0.00155789	dorsal	0.377674		SBV	0.000445455	SBV	0.004155	mrjp1	0.123947
	Y-U-F		O-U-F		Y-U-F/O-U-F			Y-R-F		O-R-F		Y-R-F/O-R-F
	K1							K2
	target	ARV	target	ARV	target	ratio		target	ARV	target	ARV	target	ratio
	DWV	1219.59	DWV	2149.7	mrjp1	19.1919		DWV	2108.18	DWV	2547.4	mrjp1	3.35714
	mrjp1	197.876	abaecin	14.2922	SBV	2.83203		mrjp1	249.077	mrjp1	74.1926	Vg	1.97037
	abaecin	5.44432	mrjp1	10.3104	Vg	2.01421		abaecin	8.439	abaecin	14.4644	SBV	1
	def1	2.57	def1	4.10868	mfe	1.10782		def1	2.733	def1	5.6714	DWV	0.827589
	hym	0.879667	hym	2.4666	BQCV	1.104		hym	1.401	hym	2.57553	dorsal	0.798137
	dorsal	0.37294	dorsal	0.490703	ilp1	1.06218		Vg	0.266	dorsal	0.321644	ppo	0.771812
	Vg	0.150306	ppo	0.180956	ilp2	0.794423		dorsal	0.257	ppo	0.14917	ilp1	0.666667
	ppo	0.123993	ppo-act	0.0905029	PgrpLs	0.785585		ppo	0.115	Vg	0.134828	ppo-act	0.658228
	ppo-act	0.0423407	Vg	0.0746228	dorsal	0.760013		ppo-act	0.052	ppo-act	0.0788679	abaecin	0.57931
	PgrpLs	0.0387451	PgrpLs	0.04932	ppo	0.685207		pgrpLs	0.041	PgrpLs	0.0787111	hym	0.538462
	BQCV	0.0293396	eater	0.0364737	def1	0.625504		ilp2	0.026	ilp2	0.055914	eater	0.526316
	ilp2	0.0222406	ilp2	0.027996	DWV	0.567332		eater	0.02	BQCV	0.0501111	PgrpLs	0.518987
	eater	0.0188889	BQCV	0.0265758	eater	0.517877		ilp1	0.018	eater	0.0375263	def1	0.473684
	ilp1	0.0149346	ilp1	0.0140602	ppo-act	0.467838		BQCV	0.017	ilp1	0.0267825	ilp2	0.464286
	mfe	0.00937594	mfe	0.00846344	abaecin	0.380929		mfe	0.01	mfe	0.0241633	mfe	0.416667
	SBV	0.00126154	SBV	0.000445455	hym	0.356632		SBV	0.001	SBV	0.000611111	BQCV	0.34
	Y-R-N		Y-R-F		Y-R-N/Y-R-F			Y-U-N		Y-U-F		Y-U-N/Y-U-F
	L1							L2
	target	ARV	target	ARV	target	ratio		target	ARV	target	ARV	target	ratio
	DWV	966.564	DWV	1418.5	Vg	3.98077		mrjp1	331.154	DWV	1071.73	Vg	7.04
	mrjp1	315.671	mrjp1	83.1181	mrjp1	3.79904		DWV	185.229	mrjp1	111.494	mrjp1	2.97
	abaecin	10.546	abaecin	17.0014	ilp1	1.11111		abaecin	8.68134	abaecin	23.4963	ilp1	1
	def1	4.786	def1	5.93018	mfe	1		def1	3.31426	def1	8.36875	ilp2	0.82
	hym	1.921	hym	3.06742	dorsal	0.992272		hym	0.990553	hym	3.50221	mfe	0.78
	dorsal	0.642	dorsal	0.646771	ilp2	0.974359		Vg	0.745512	dorsal	0.851646	PgrpLs	0.62
	Vg	0.414	ppo	0.129647	eater	0.826087		dorsal	0.467173	ppo	0.18156	ppo-act	0.6
	ppo	0.101	Vg	0.104058	def1	0.813559		ppo	0.0847109	Vg	0.106462	eater	0.59
	PgrpLs	0.057	PgrpLs	0.0883981	ppo-act	0.787234		pgrpLs	0.0374834	PgrpLs	0.0597072	dorsal	0.55
	ilp2	0.038	ppo-act	0.0468714	ppo	0.776923		ppo-act	0.0313212	ppo-act	0.0524951	ppo	0.47
	ppo-act	0.037	ilp2	0.0393457	DWV	0.681424		eater	0.0229167	eater	0.03925	BQCV	0.41
	eater	0.019	eater	0.0232308	PgrpLs	0.647727		ilp2	0.0227362	ilp2	0.0279064	def1	0.39
	BQCV	0.011	BQCV	0.01816	abaecin	0.617647		ilp1	0.00943956	BQCV	0.0174375	abaecin	0.37
	ilp1	0.01	ilp1	0.0086487	hym	0.612903		mfe	0.00730395	ilp1	0.00917772	hym	0.29
	mfe	0.006	mfe	0.00596653	BQCV	0.611111		BQCV	0.00727273	mfe	0.00915326	SBV	0.25
	SBV	0.001	SBV	0.004155	SBV	0.25		SBV	0.000477778	SBV	0.00155789	DWV	0.17
	O-R-N		O-R-F		O-R-N/O-R-F			O-U-N		O-U-F		O-U-N/O-U-F
