# Supplementary material for: Decoupling the effects of nutrition, age, and behavioral caste on honey bee physiology, immunity, and colony health
Source: Front Physiol. 2023 Mar 13;14:1149840. doi: 10.3389/fphys.2023.1149840 (PMC10040860; doi:10.3389/fphys.2023.1149840)
Supplement: Supplementary file 4 [file Table4.XLS]

## Sheet: Corr.vals.and.p.csv
	Genes encoding storage proteins					Genes involved in hormonal regulation					Immune genes
	x	y	r	p		x	y	r	p		x	y	r	p
	Vg	DVW	-0.348715	3.39506e-13		mfe	abaecin	0.0100168	0.84053		dorsal	DVW	-0.0260388	0.595959
	Vg	hym	-0.323231	6.1382e-12		mfe	hym	0.0688329	0.160601		dorsal	ppo-act	0.0435845	0.361732
	Vg	abaecin	-0.312988	5.07789e-11		mfe	dorsal	0.0863085	0.0794162		dorsal	pgrp-lc	0.0804025	0.0902528
	Vg	eater	-0.299269	2.51548e-10		mfe	def1	0.0976249	0.0498974		dorsal	ppo	0.0866764	0.0683632
	Vg	ppo	-0.266985	1.33541e-08		mfe	pgrp-lc	0.124199	0.0107519		dorsal	eater	0.138215	0.00404175
	Vg	def1	-0.256867	8.43811e-08		mfe	dwv	0.135411	0.00703597		dorsal	pgrp-sc	0.163078	0.000667719
	Vg	ppo-act	-0.210158	1.01041e-05		mfe	ppo-act	0.190798	9.00821e-05		dorsal	hym	0.176524	0.000201377
	Vg	pgrp-sc	-0.0731912	0.130587		mfe	pgrp-sc	0.226823	3.59191e-06		abaecin	pgrp-lc	0.0323736	0.504657
	Vg	dorsal	-0.0206255	0.667572		mfe	ppo	0.240926	5.83519e-07		abaecin	ppo-act	0.0948659	0.0512085
	Vg	pgrp-lc	0.0133268	0.780672		mfe	eater	0.306106	2.67878e-10		abaecin	ppo	0.133999	0.00554834
	Vg	mfe	0.0697361	0.157683		mfe	ilp2	0.3082	3.00201e-10		abaecin	DVW	0.169714	0.000604046
	Vg	ilp2	0.0976515	0.0457511		mfe	ilp1	0.516543	0		abaecin	pgrp-sc	0.242711	5.09575e-07
	Vg	ilp1	0.113539	0.0192142		ilp2	abaecin	0.084164	0.0903345		abaecin	dorsal	0.290286	1.22535e-09
	Vg	mrjp1	0.664463	0		ilp2	def1	0.089282	0.0719791		abaecin	eater	0.35261	1.55209e-13
	mrjp1	dwv	-0.423649	0		ilp2	dorsal	0.129297	0.00753913		abaecin	def1	0.39311	0
	mrjp1	eater	-0.396208	0		ilp2	dwv	0.147168	0.00302657		abaecin	hym	0.496974	0
	mrjp1	hym	-0.374882	1.11022e-15		ilp2	eater	0.159612	0.00105839		def1	pgrp-lc	0.124112	0.0101673
	mrjp1	abaecin	-0.36332	2.30926e-14		ilp2	pgrp-sc	0.190408	8.12695e-05		def1	ppo-act	0.154806	0.00138603
	mrjp1	ppo	-0.297191	3.0796e-10		ilp2	hym	0.270645	1.37962e-08		def1	dwv	0.166631	0.000784474
	mrjp1	ppo-act	-0.286987	1.4707e-09		ilp2	ppo-act	0.287777	1.26279e-09		def1	pgrp-sc	0.184974	0.00014014
	mrjp1	pgrp-sc	-0.278433	6.19905e-09		ilp2	ppo	0.307214	6.78724e-11		def1	ppo	0.189057	8.30786e-05
	mrjp1	mfe	-0.199967	5.17056e-05		ilp2	pgrp-lc	0.417109	0		def1	dorsal	0.235796	9.08846e-07
	mrjp1	def1	-0.169862	0.000494703		ilp1	abaecin	-0.124766	0.0119735		def1	eater	0.258574	9.48592e-08
	mrjp1	ilp2	-0.135322	0.00594028		ilp1	def1	-0.0691939	0.164047		def1	hym	0.327543	3.6775e-12
	mrjp1	ilp1	-0.108719	0.0264169		ilp1	dorsal	-0.0684014	0.160232		pgrp-sc	ppo	0.0719007	0.131662
	mrjp1	pgrp-lc	-0.0729666	0.129973		ilp1	hym	0.0276253	0.569618		pgrp-sc	ppo-act	0.0730468	0.12822
	mrjp1	dorsal	-0.0642427	0.18363		ilp1	pgrp-sc	0.105834	0.0299173		pgrp-sc	DVW	0.142916	0.00360801
						ilp1	eater	0.154279	0.00149749		pgrp-lc	pgrp-sc	0.0780643	0.10159
						ilp1	pgrp-lc	0.191222	5.85668e-05		pgrp-lc	DVW	0.273658	9.37855e-09
						ilp1	DVW	0.249299	3.73472e-07		pgrp-lc	ppo-act	0.407755	0
						ilp1	ppo	0.294289	3.52283e-10		pgrp-lc	ppo	0.413933	0
						ilp1	ppo-act	0.333505	1.17595e-12		hym	pgrp-sc	0.221602	3.14189e-06
						ilp1	ilp2	0.400273	0		hym	ppo-act	0.352517	1.59872e-14
											hym	pgrp-lc	0.396642	0
											hym	ppo	0.39967	0
											hym	DVW	0.426816	0
											eater	pgrp-lc	0.152564	0.00141522
											eater	DVW	0.216925	9.82502e-06
											eater	pgrp-sc	0.237296	7.94512e-07
											eater	hym	0.261668	3.52887e-08
											eater	ppo-act	0.299274	2.39577e-10
											eater	ppo	0.305663	7.35212e-11
											ppo-act	DVW	0.476944	0
											ppo-act	ppo	0.583693	0
											ppo	DVW	0.469338	0
