# Supplementary material for: Decoupling the effects of nutrition, age, and behavioral caste on honey bee physiology, immunity, and colony health
Source: Front Physiol. 2023 Mar 13;14:1149840. doi: 10.3389/fphys.2023.1149840 (PMC10040860; doi:10.3389/fphys.2023.1149840)
Supplement: Supplementary file 5 [file Table1.XLSX]

## Sheet: Sheet1
Target	Gene ID	Sequence (5' to 3')	Primer size	Primer Tm	Amplicon size (bp)	Reference
Vg	GB49544	AGTTCCGACCGACGACG	vg-F17	60.6	63	Corona et al., 2007
		TTCCCTCCCACGGAGTCC	vg-R18	61.1
mrjp1	GB55205	TGACCAATGGCATGATAAGATTTT	mrjp-F24	57.5	98	This study
		GACCACCATCACCGACCT	mrjp-R18	59.9
mfe	GB48175	CATCTCAGATCTTTCGGCCTA	mfe-F21	57.7	69	This study
		AGATTTTCAGCTTCTACGGTT	mfe-R21	58.8
ilp1	GB54524	GCTCAGGCTGTGCTCGAAAAGT	ilp1-F22	63.8	68	This study
		CGTTGTATCCACGACCCTTGC	ilp1-R21	62.1
ilp2	GB43560	GGAGATGGATGATTATATGGCATTTTATGG	ilp2-F30	59.9	149	This study
		GCAACTCCTCTGTCGTGCAAG	ilp2-R21	60.2
dorsal	GB44031	TATTATTATATCAGAGCCGACGGAAAGG	dorsaL-F28	58.6	171	This study
		TACTCCATTGGCGATGTACGAT	dorsal-R22	60
pgrp-ls	GB42500	TCCGTCAGCCGTAGTTTTTC	PGRPLC710-F20	57.8	222	Gregorc et al., 2012
		AACGTTTGTGCAAATCGAACAT	PGRPLC710-R22	58.4
pgrp-s2	GB47805	TAATTCATCATTCGGCGACA	PGRPSC-F20	52.5	169	Gregorc et al., 2012
		TGTTTGTCCCATCCTCTTCC	PGRPSC-R20	56
def1	GB41428	TGAATTCGAGCCACTTGAGCATT	def1-F23	60.1	172	This study
		ACAAATACAAACTCCTTTCTCGCAAT	def1-R26	60.9
hym	GB51223	CGACGACAAGAAAGAGGATCCAT	hym-F23	60.4	108	This study
		CATTCCATTCTTATCGTAGACACGTT	hym-R26	60.2
abaecin	GB47318	ATCTGAGAGAAAGATCTGCACAC	abaecin-F23	59	218	This study
		TAATTTTCGGATTGAATGGTCCCT	abaecin-R24	58.7
eater	GB50508	CAGAACTTGTCGTTGTTTCTACGGAT	eater-F26	60.8	145	Gregorc et al., 2012
		GAACACGTAATCAATCGTATCGTTCACA	eater-R28	60.1
ppo	GB43738	TAATTGCGAACGGCTATGTAATCGTCT	ppo-F27	59.3	109	This study
		ACTGGCAACAAGGGAATCTAATTTCGG	ppo-R27	60.2
ppo-act	GB43738	GCGTCCTCATCACGGATAGACA	ppo-act-F22	58.9	97	This study
		AAATCGTATTCGCCGAGCC	ppo-act-R19	59.7
rps5	GB45730	AATTATTTGGTCGCTGGAATTG	RPS5-F22	56.7	115	Gregorc et al., 2012
		TAACGTCCAGCAGAATGTGGTA	RPS5-R22	57.4
DWV	MG831204	GAGATTGAAGCGCATGAACA	DWV-F20	55.9	130	Gregorc et al., 2012
		TGAATTCAGTGTCGCCCATA	DWV-R20	56.7
BQCV	AF183905	AGTGCTATTGTTGGAATCACCGTA	BQCV-F24	58.3	164	This study
		TATTTTCATAATTTTCATTAAT TTGTTCAGCAGG	BQCV-R34	55.7
SBV	KC007374	GGAGATGTTAGAAATACCAACCGATTCC	SBV-F28	60.9	200	This study
		CCATTAAACAAATCGGTATAAGAGTCCACT	SBV-R30	60.6
